# Supplementary material for: Different Involvement of Vimentin during Invasion by Listeria monocytogenes at the Blood–Brain and the Blood–Cerebrospinal Fluid Barriers In Vitro
Source: Int J Mol Sci. 2022 Oct 26;23(21):12908. doi: 10.3390/ijms232112908 (PMC9658511; doi:10.3390/ijms232112908)
Supplement: Supplementary file 1 [file ijms-23-12908-s001.zip]

Archive with 1 entries (1 files):
- ijms-1968232-supplementary.pdf
